# Supplementary material for: The Stoor Hobbit of Guangdong: Goniurosaurus gollum sp. nov., a cave-dwelling Leopard Gecko (Squamata, Eublepharidae) from South China
Source: Zookeys. 2020 Nov 11;991:137–53. doi: 10.3897/zookeys.991.54935 (PMC7674404; doi:10.3897/zookeys.991.54935)
Supplement: XML Treatment for Goniurosaurus gollum [file zookeys.991.54935-treatment1.xml]

<!DOCTYPE tp:taxon-treatment
  PUBLIC "-//TaxonX//DTD Taxonomic Treatment Publishing DTD v0 20100105//EN" "tax-treatment-NSO.dtd">
<tp:taxon-treatment xmlns:tp="http://www.plazi.org/taxpub"><tp:treatment-meta><kwd-group><label>Taxon classification</label><kwd><named-content xmlns:xlink="http://www.w3.org/1999/xlink" content-type="kingdom">Animalia</named-content></kwd><kwd><named-content xmlns:xlink="http://www.w3.org/1999/xlink" content-type="order">Squamata</named-content></kwd><kwd><named-content xmlns:xlink="http://www.w3.org/1999/xlink" content-type="family">Eublepharidae</named-content></kwd></kwd-group><mixed-citation publication-type="journal"><person-group><name><surname>Qi</surname><given-names>Shuo</given-names></name><name><surname>Wang</surname><given-names>Jian</given-names></name><name><surname>Grismer</surname><given-names>L. Lee</given-names></name><name><surname>Chen</surname><given-names>Hong-Hui</given-names></name><name><surname>Lyu</surname><given-names>Zhi-Tong</given-names></name><name><surname>Wang</surname><given-names>Ying-Yong</given-names></name></person-group><article-title>The Stoor Hobbit of Guangdong: <italic><tp:taxon-name><tp:taxon-name-part taxon-name-part-type="genus" reg="Goniurosaurus">Goniurosaurus</tp:taxon-name-part> <tp:taxon-name-part taxon-name-part-type="species" reg="gollum">gollum</tp:taxon-name-part></tp:taxon-name></italic> sp. nov., a cave-dwelling Leopard Gecko (<tp:taxon-name><tp:taxon-name-part taxon-name-part-type="order">Squamata</tp:taxon-name-part></tp:taxon-name>, <tp:taxon-name><tp:taxon-name-part taxon-name-part-type="family">Eublepharidae</tp:taxon-name-part></tp:taxon-name>) from South China</article-title><source>Zookeys</source><day>11</day><month>11</month><year>2020</year><volume>991</volume><fpage>137</fpage><lpage>153</lpage><pub-id pub-id-type="doi">10.3897/zookeys.991.54935</pub-id></mixed-citation></tp:treatment-meta><tp:nomenclature><tp:taxon-name><object-id xmlns:xlink="http://www.w3.org/1999/xlink" content-type="arpha" xlink:type="simple">8D07A66D-0005-58B5-88FE-D579BEB686B1</object-id>
            <tp:taxon-name-part taxon-name-part-type="genus" reg="Goniurosaurus">Goniurosaurus</tp:taxon-name-part>
            <tp:taxon-name-part taxon-name-part-type="species" reg="gollum">gollum</tp:taxon-name-part>
            <object-id xmlns:xlink="http://www.w3.org/1999/xlink" content-type="zoobank" xlink:type="simple">http://zoobank.org/C1369EA0-37AB-457C-89C8-E98ED643E1E4</object-id>
          </tp:taxon-name><tp:taxon-authority>Qi, Wang, Grismer, Lyu &amp; Wang</tp:taxon-authority><tp:taxon-status xmlns:xlink="http://www.w3.org/1999/xlink" xlink:type="simple">sp. nov.</tp:taxon-status><xref ref-type="fig" rid="F2">Figs 2</xref><xref ref-type="fig" rid="F3">, 3</xref><xref ref-type="fig" rid="F4">, 4A</xref><xref ref-type="fig" rid="F5">, 5</xref></tp:nomenclature><tp:treatment-sec sec-type="material" id="SECID0EH5BG"><title>Material examined.</title><p><bold><italic>Holotype</italic>.</bold><named-content xmlns:xlink="http://www.w3.org/1999/xlink" content-type="dwc:institutional_code" xlink:type="simple">SYS</named-content> r002420, adult male (Figs <xref ref-type="fig" rid="F2">2</xref>, <xref ref-type="fig" rid="F3">3A</xref>, <xref ref-type="fig" rid="F4">4A</xref>, <xref ref-type="fig" rid="F5">5</xref>), collected by Shuo Qi, Jian Wang and Hong-Hui Chen on 21 May 2020 from Huaiji County, Zhaoqing City, Guangdong Province, China. Exact locality available to only qualified researchers upon request. <bold><italic>Paratypes</italic>.</bold> One adult male (<named-content xmlns:xlink="http://www.w3.org/1999/xlink" content-type="dwc:institutional_code" xlink:type="simple">SYS</named-content> r002421) and one adult female (<named-content xmlns:xlink="http://www.w3.org/1999/xlink" content-type="dwc:institutional_code" xlink:type="simple">SYS</named-content> r002422) share the same collection information as the holotype.</p><fig id="F2" position="float" orientation="portrait"><object-id xmlns:xlink="http://www.w3.org/1999/xlink" content-type="doi" xlink:type="simple">10.3897/zookeys.991.54935.figure2</object-id><object-id xmlns:xlink="http://www.w3.org/1999/xlink" content-type="arpha" xlink:type="simple">F6DB2932-06E9-550E-A011-98B8962BF77B</object-id><label>Figure 2.</label><caption><p><bold>A</bold> The general aspect of the adult male holotype of <italic><tp:taxon-name><tp:taxon-name-part taxon-name-part-type="genus" reg="Goniurosaurus">Goniurosaurus</tp:taxon-name-part> <tp:taxon-name-part taxon-name-part-type="species" reg="gollum">gollum</tp:taxon-name-part></tp:taxon-name></italic> sp. nov. (<named-content xmlns:xlink="http://www.w3.org/1999/xlink" content-type="dwc:institutional_code" xlink:type="simple">SYS</named-content> r002420) in life <bold>B</bold> scalation and coloration characters of the head of the holotype. Photographs by Shuo Qi.</p></caption><graphic xmlns:xlink="http://www.w3.org/1999/xlink" xlink:href="zookeys-991-137-g002.jpg" position="float" orientation="portrait" xlink:type="simple" id="oo_474306.jpg"><uri content-type="original_file" xlink:type="simple">https://binary.pensoft.net/fig/474306</uri></graphic></fig></tp:treatment-sec><tp:treatment-sec sec-type="diagnosis" id="SECID0EXAAI"><title>Diagnosis.</title><p><italic><tp:taxon-name><tp:taxon-name-part taxon-name-part-type="genus" reg="Goniurosaurus">Goniurosaurus</tp:taxon-name-part> <tp:taxon-name-part taxon-name-part-type="species" reg="gollum">gollum</tp:taxon-name-part></tp:taxon-name></italic> sp. nov. can be distinguished from all other congeners by the following combination of characters: (1) adult body size moderate, 91.0–93.4 mm <abbrev xmlns:xlink="http://www.w3.org/1999/xlink" xlink:title="snout-vent length" id="ABBRID0EIBAI" xlink:type="simple">SVL</abbrev>; (2) nasal scales surrounding nares seven or eight; (4) internasal single; (5) eyelid fringe scales 59–63; (6) granular scales of upper eyelids similar in size to those on top of head; (7) scales around midbody 121–128; (8) longitudinal dorsal tubercle rows at midbody 16 or 17; (9) paravertebral tubercles between limb insertions 25 or 26; (10) claws sheathed by four scales, dorsal claw scales small, two lateral claw scales short and shell-shaped; (11) axillary pockets deep; (12) presence of 10 or 11 precloacal pores in males and absent in females; (13) dorsal ground color of head, body, and limbs in adults yellowish brown and mottled with irregularly shaped dark-brown blotches; (14) nuchal loop complete, rounded posteriorly; (15) presence of three or four thin dorsal body bands between nuchal loop and caudal constriction, with black anterior and posterior borders, bands usually irregularly shaped; (16) iris orange, gradually darker on both sides.</p><fig id="F3" position="float" orientation="portrait"><object-id xmlns:xlink="http://www.w3.org/1999/xlink" content-type="doi" xlink:type="simple">10.3897/zookeys.991.54935.figure3</object-id><object-id xmlns:xlink="http://www.w3.org/1999/xlink" content-type="arpha" xlink:type="simple">8F40544F-09A1-5D0B-892D-ACFB4A1D75EA</object-id><label>Figure 3.</label><caption><p>Type series of <italic><tp:taxon-name><tp:taxon-name-part taxon-name-part-type="genus" reg="Goniurosaurus">Goniurosaurus</tp:taxon-name-part> <tp:taxon-name-part taxon-name-part-type="species" reg="gollum">gollum</tp:taxon-name-part></tp:taxon-name></italic> sp. nov. <bold>A</bold> holotype, male, <named-content xmlns:xlink="http://www.w3.org/1999/xlink" content-type="dwc:institutional_code" xlink:type="simple">SYS</named-content> r002420 <bold>B</bold> paratype, male, <named-content xmlns:xlink="http://www.w3.org/1999/xlink" content-type="dwc:institutional_code" xlink:type="simple">SYS</named-content> r002421 <bold>C</bold> paratype, female, <named-content xmlns:xlink="http://www.w3.org/1999/xlink" content-type="dwc:institutional_code" xlink:type="simple">SYS</named-content> r002421; (1) dorsal view; (2) dorsal view of head; (3) ventral view of head; (4) close-up of the precloacal region, the Arabic number refer to the number of precloacal pores. Photographs by Shuo Qi.</p></caption><graphic xmlns:xlink="http://www.w3.org/1999/xlink" xlink:href="zookeys-991-137-g003.jpg" position="float" orientation="portrait" xlink:type="simple" id="oo_474307.jpg"><uri content-type="original_file" xlink:type="simple">https://binary.pensoft.net/fig/474307</uri></graphic></fig></tp:treatment-sec><tp:treatment-sec sec-type="comparisons" id="SECID0EZCAI"><title>Comparisons.</title><p><italic><tp:taxon-name><tp:taxon-name-part taxon-name-part-type="genus" reg="Goniurosaurus">Goniurosaurus</tp:taxon-name-part> <tp:taxon-name-part taxon-name-part-type="species" reg="gollum">gollum</tp:taxon-name-part></tp:taxon-name></italic> sp. nov. can be distinguished from the other 21 known species in the genus by the following combination of characters: base of claws being sheathed by four scales, two lateral claw scales short and shell-shaped (vs. claws sheathed by four scales, two lateral scales of claw long, curved in <italic><tp:taxon-name><tp:taxon-name-part taxon-name-part-type="genus" reg="Goniurosaurus">G.</tp:taxon-name-part> <tp:taxon-name-part taxon-name-part-type="species" reg="lichtenfelderi">lichtenfelderi</tp:taxon-name-part></tp:taxon-name></italic> group and <italic><tp:taxon-name><tp:taxon-name-part taxon-name-part-type="genus" reg="Goniurosaurus">G.</tp:taxon-name-part> <tp:taxon-name-part taxon-name-part-type="species" reg="luii">luii</tp:taxon-name-part></tp:taxon-name></italic> group, and not sheathed in <italic><tp:taxon-name><tp:taxon-name-part taxon-name-part-type="genus" reg="Goniurosaurus">G.</tp:taxon-name-part> <tp:taxon-name-part taxon-name-part-type="species" reg="kuroiwae">kuroiwae</tp:taxon-name-part></tp:taxon-name></italic> group); having 10 or 11 precloacal pores in males (vs. 17–46 in <italic><tp:taxon-name><tp:taxon-name-part taxon-name-part-type="genus" reg="Goniurosaurus">G.</tp:taxon-name-part> <tp:taxon-name-part taxon-name-part-type="species" reg="lichtenfelderi">lichtenfelderi</tp:taxon-name-part></tp:taxon-name></italic> group, 16–33 in <italic><tp:taxon-name><tp:taxon-name-part taxon-name-part-type="genus" reg="Goniurosaurus">G.</tp:taxon-name-part> <tp:taxon-name-part taxon-name-part-type="species" reg="luii">luii</tp:taxon-name-part></tp:taxon-name></italic> group and absent in <italic><tp:taxon-name><tp:taxon-name-part taxon-name-part-type="genus" reg="Goniurosaurus">G.</tp:taxon-name-part> <tp:taxon-name-part taxon-name-part-type="species" reg="kuroiwae">kuroiwae</tp:taxon-name-part></tp:taxon-name></italic> group); and lacking an enlarged row of supraorbital tubercles (present in <italic><tp:taxon-name><tp:taxon-name-part taxon-name-part-type="genus" reg="Goniurosaurus">G.</tp:taxon-name-part> <tp:taxon-name-part taxon-name-part-type="species" reg="lichtenfelderi">lichtenfelderi</tp:taxon-name-part></tp:taxon-name></italic> group and <italic><tp:taxon-name><tp:taxon-name-part taxon-name-part-type="genus" reg="Goniurosaurus">G.</tp:taxon-name-part> <tp:taxon-name-part taxon-name-part-type="species" reg="luii">luii</tp:taxon-name-part></tp:taxon-name></italic> group).</p><p><italic><tp:taxon-name><tp:taxon-name-part taxon-name-part-type="genus" reg="Goniurosaurus">Goniurosaurus</tp:taxon-name-part> <tp:taxon-name-part taxon-name-part-type="species" reg="gollum">gollum</tp:taxon-name-part></tp:taxon-name></italic> sp. nov. can be distinguished from its closest relatives in the <italic><tp:taxon-name><tp:taxon-name-part taxon-name-part-type="genus" reg="Goniurosaurus">Goniurosaurus</tp:taxon-name-part> <tp:taxon-name-part taxon-name-part-type="species" reg="yingdeensis">yingdeensis</tp:taxon-name-part></tp:taxon-name></italic> group by the following combination of characters: scales around midbody 121–128 (vs. 101–110 in <italic><tp:taxon-name><tp:taxon-name-part taxon-name-part-type="genus" reg="Goniurosaurus">G.</tp:taxon-name-part> <tp:taxon-name-part taxon-name-part-type="species" reg="varius">varius</tp:taxon-name-part></tp:taxon-name></italic>, 101–116 in <italic><tp:taxon-name><tp:taxon-name-part taxon-name-part-type="genus" reg="Goniurosaurus">G.</tp:taxon-name-part> <tp:taxon-name-part taxon-name-part-type="species" reg="yingdeensis">yingdeensis</tp:taxon-name-part></tp:taxon-name></italic>, 99–109 in <italic><tp:taxon-name><tp:taxon-name-part taxon-name-part-type="genus" reg="Goniurosaurus">G.</tp:taxon-name-part> <tp:taxon-name-part taxon-name-part-type="species" reg="zhelongi">zhelongi</tp:taxon-name-part></tp:taxon-name></italic>); longitudinal dorsal tubercle rows at midbody 16 or 17 (vs. 21–24 in <italic><tp:taxon-name><tp:taxon-name-part taxon-name-part-type="genus" reg="Goniurosaurus">G.</tp:taxon-name-part> <tp:taxon-name-part taxon-name-part-type="species" reg="varius">varius</tp:taxon-name-part></tp:taxon-name></italic>, 20–25 in <italic><tp:taxon-name><tp:taxon-name-part taxon-name-part-type="genus" reg="Goniurosaurus">G.</tp:taxon-name-part> <tp:taxon-name-part taxon-name-part-type="species" reg="yingdeensis">yingdeensis</tp:taxon-name-part></tp:taxon-name></italic>, 23–28 in <italic><tp:taxon-name><tp:taxon-name-part taxon-name-part-type="genus" reg="Goniurosaurus">G.</tp:taxon-name-part> <tp:taxon-name-part taxon-name-part-type="species" reg="zhelongi">zhelongi</tp:taxon-name-part></tp:taxon-name></italic>); absence of ten precloacal pores in females (vs. present in <italic><tp:taxon-name><tp:taxon-name-part taxon-name-part-type="genus" reg="Goniurosaurus">G.</tp:taxon-name-part> <tp:taxon-name-part taxon-name-part-type="species" reg="yingdeensis">yingdeensis</tp:taxon-name-part></tp:taxon-name></italic>); nuchal loop and body bands immaculate (vs. having black spots in <italic><tp:taxon-name><tp:taxon-name-part taxon-name-part-type="genus" reg="Goniurosaurus">G.</tp:taxon-name-part> <tp:taxon-name-part taxon-name-part-type="species" reg="varius">varius</tp:taxon-name-part></tp:taxon-name></italic>); iris orange, gradually darker on both sides (vs. iris orange-red in <italic><tp:taxon-name><tp:taxon-name-part taxon-name-part-type="genus" reg="Goniurosaurus">G.</tp:taxon-name-part> <tp:taxon-name-part taxon-name-part-type="species" reg="varius">varius</tp:taxon-name-part></tp:taxon-name></italic>, iris gray and becoming orange near the pupil in <italic><tp:taxon-name><tp:taxon-name-part taxon-name-part-type="genus" reg="Goniurosaurus">G.</tp:taxon-name-part> <tp:taxon-name-part taxon-name-part-type="species" reg="yingdeensis">yingdeensis</tp:taxon-name-part></tp:taxon-name></italic>, iris gray-white and tinged with orange in <italic><tp:taxon-name><tp:taxon-name-part taxon-name-part-type="genus" reg="Goniurosaurus">G.</tp:taxon-name-part> <tp:taxon-name-part taxon-name-part-type="species" reg="zhelongi">zhelongi</tp:taxon-name-part></tp:taxon-name></italic>). Additional comparisons of morphological characteristics are provided in Table <xref ref-type="table" rid="T4">4</xref> and Figure <xref ref-type="fig" rid="F4">4</xref>.</p><fig id="F4" position="float" orientation="portrait"><object-id xmlns:xlink="http://www.w3.org/1999/xlink" content-type="doi" xlink:type="simple">10.3897/zookeys.991.54935.figure4</object-id><object-id xmlns:xlink="http://www.w3.org/1999/xlink" content-type="arpha" xlink:type="simple">43FFE726-B7BB-5E93-815E-E4B1D4B0D079</object-id><label>Figure 4.</label><caption><p>Comparisons of iris color with three closely related congeners <bold>A</bold><italic><tp:taxon-name><tp:taxon-name-part taxon-name-part-type="genus" reg="Goniurosaurus">Goniurosaurus</tp:taxon-name-part> <tp:taxon-name-part taxon-name-part-type="species" reg="gollum">gollum</tp:taxon-name-part></tp:taxon-name></italic> sp. nov. (holotype, <named-content xmlns:xlink="http://www.w3.org/1999/xlink" content-type="dwc:institutional_code" xlink:type="simple">SYS</named-content> r002420) <bold>B</bold><italic><tp:taxon-name><tp:taxon-name-part taxon-name-part-type="genus" reg="Goniurosaurus">Goniurosaurus</tp:taxon-name-part> <tp:taxon-name-part taxon-name-part-type="species" reg="varius">varius</tp:taxon-name-part></tp:taxon-name></italic> (holotype, <named-content xmlns:xlink="http://www.w3.org/1999/xlink" content-type="dwc:institutional_code" xlink:type="simple">SYS</named-content> r002333) <bold>C</bold><italic><tp:taxon-name><tp:taxon-name-part taxon-name-part-type="genus" reg="Goniurosaurus">Goniurosaurus</tp:taxon-name-part> <tp:taxon-name-part taxon-name-part-type="species" reg="yingdeensis">yingdeensis</tp:taxon-name-part></tp:taxon-name></italic> (holotype SYSr000504) <bold>D</bold><italic><tp:taxon-name><tp:taxon-name-part taxon-name-part-type="genus" reg="Goniurosaurus">Goniurosaurus</tp:taxon-name-part> <tp:taxon-name-part taxon-name-part-type="species" reg="zhelongi">zhelongi</tp:taxon-name-part></tp:taxon-name></italic> (holotype, <named-content xmlns:xlink="http://www.w3.org/1999/xlink" content-type="dwc:institutional_code" xlink:type="simple">SYS</named-content> r000770). Photographs by Shuo Qi and Ying-Yong Wang.</p></caption><graphic xmlns:xlink="http://www.w3.org/1999/xlink" xlink:href="zookeys-991-137-g004.jpg" position="float" orientation="portrait" xlink:type="simple" id="oo_474308.jpg"><uri content-type="original_file" xlink:type="simple">https://binary.pensoft.net/fig/474308</uri></graphic></fig></tp:treatment-sec><tp:treatment-sec sec-type="description" id="SECID0ELNAI"><title>Description of holotype.</title><p>Adult male with original tail; <abbrev xmlns:xlink="http://www.w3.org/1999/xlink" xlink:title="snout-vent length" id="ABBRID0ERNAI" xlink:type="simple">SVL</abbrev> 93.4 mm; <abbrev xmlns:xlink="http://www.w3.org/1999/xlink" xlink:title="head length" id="ABBRID0EVNAI" xlink:type="simple">HL</abbrev> 24.2 mm; <abbrev xmlns:xlink="http://www.w3.org/1999/xlink" xlink:title="maximum head width" id="ABBRID0EZNAI" xlink:type="simple">HW</abbrev> 16.2 mm; <abbrev xmlns:xlink="http://www.w3.org/1999/xlink" xlink:title="snout-to-eye distance" id="ABBRID0E4NAI" xlink:type="simple">SE</abbrev> 9.3 mm; <abbrev xmlns:xlink="http://www.w3.org/1999/xlink" xlink:title="eye-to-ear distance" id="ABBRID0EBOAI" xlink:type="simple">EE</abbrev> 9.3 mm; <abbrev xmlns:xlink="http://www.w3.org/1999/xlink" xlink:title="snout-vent length" id="ABBRID0EFOAI" xlink:type="simple">SVL</abbrev>:<abbrev xmlns:xlink="http://www.w3.org/1999/xlink" xlink:title="head length" id="ABBRID0EJOAI" xlink:type="simple">HL</abbrev> 3.9; <abbrev xmlns:xlink="http://www.w3.org/1999/xlink" xlink:title="head length" id="ABBRID0ENOAI" xlink:type="simple">HL</abbrev>:<abbrev xmlns:xlink="http://www.w3.org/1999/xlink" xlink:title="maximum head width" id="ABBRID0EROAI" xlink:type="simple">HW</abbrev> 1.5; <abbrev xmlns:xlink="http://www.w3.org/1999/xlink" xlink:title="snout-to-eye distance" id="ABBRID0EVOAI" xlink:type="simple">SE</abbrev>:<abbrev xmlns:xlink="http://www.w3.org/1999/xlink" xlink:title="eye-to-ear distance" id="ABBRID0EZOAI" xlink:type="simple">EE</abbrev> 1. Head triangular, wider than neck, covered with granular scales, densely interspersed with tubercles in the temporal and occipital regions; area between orbits uniformly covered by small granular scales; supraorbital tubercles nearly uniform in size; scales of rostrum slightly larger than those in between orbits; rostral convex and hemi-elliptic, 1.8 times as broad as high, middorsal portion of rostral partially sutured dorsomedially, bordered laterally by first supralabial and prenasal, dorsolaterally by supranasal, dorsally by one internasal; external nares oval, surrounded by 8/9 nasals each, anteriorly by prenasal and supranasal, dorsally by supranasal and a granular scale, posteriorly by 7/8 smaller granular scales, and ventrally by the prenasal; prenasal with long recurved ventral portion; supranasals large, separated by one internasals; supralabials rectangular, 10/10; preorbital scales 16/17; eyes relatively large, pupils vertical; eyelid fringe scales 59/60; outer surface of upper eyelid composed of granular scales of about same size of those on top of head; external auditory meatus circular, tympanum deeply recessed; mental triangular, bordered laterally by first infralabial and posteriorly by three postmentals; infralabials rectangular, 10/10; gular scales juxtaposed uniform granular, abruptly into flat juxtaposed pectoral scales, and grading posteriorly imbricated larger ventral scales. Tongue with a small notch at tip. Crowns of teeth expanded, occlusal margins bearing multiple ridges.</p><p>Dorsal surface of neck and body covered with uniform granular scales, interspersed with densely sharply pointed conical tubercles; scales around midbody 125; longitudinal rows of dorsal tubercles at midbody 16; vertebral row of scales indistinct; paravertebral tubercles between limb insertions 25; dorsal body tubercles surrounded by 9–10 granular scales; dorsal scales grading ventrally into larger flattened imbricate ventral scales; ten precloacal pores in a transverse series; postcloacal region greatly swollen, covered with imbricate flattened scales, containing 2/2 postcloacal tubercles laterally at level of the vent.</p><p>Tail original, long and thin, thickest at base, bearing whorls anteriorly, gradually narrowing to the tip; composed of nine recognizable annuli anteriorly that are 8–9 scales wide, annuli fade abruptly posteriorly into flat juxtaposed scales; incorporating 2–8 sharply pointed conical tubercles in a transverse row, tubercles do not encircle the tail; ventral caudals larger and more nearly square than dorsal caudals.</p><p>Limbs relatively long and slender; dorsal surface covered with granular scales, densely interspersed with tubercles; ventral surface covered by flat scales, juxtaposed, subimbricate or imbricate; dorsal surface of pes and manus covered with granular scales, interspersed with several conical tubercles on top of pes, lacking tubercles on top of manus; hind limbs slightly larger than forelimbs; ventral surfaces of pes and manus covered with large granular scales; axillary pockets deep; subdigital lamellae wide, 10/10 on Finger I, 12/14 on Finger II, 15/16 on Finger III, 16/14 on Finger IV, 13/14 on Finger V, 12/12 on Toe I, 15/ 16 on Toe II, 20 / 19 on Toe III, 22 / 23 on Toe IV, and 18 / 20 on Toe V; fingers laterally compressed, relative finger lengths I&lt;V&lt;II&lt;IV&lt;III; toes laterally compressed, third toe nearly as long as the fourth toe, relative toe length I&lt;II&lt;V&lt;III&lt;IV; base of claws sheathed by four scales, two lateral scales of claw short, asymmetrical shell-shaped.</p></tp:treatment-sec><tp:treatment-sec sec-type="Coloration in life" id="SECID0EAPAI"><title>Coloration in life.</title><p>Dorsal ground color of head, neck, body, and limbs yellowish brown, mottled with irregularly shaped dark-brown blotches; nuchal loop complete and rounded posteriorly, anterior ends terminating at posterior margins of ear openings, edged dorsally and ventrally by wide dark-brown margin, yellow. Only two complete body bands can be recognized between nuchal loop and caudal constriction: first band located posterior to axilla; second band inserts onto dorsal surface of thigh, bands on limbs dirty yellow, lacking dark spots, edged by broad dark-brown borders anteriorly and posteriorly, other blotches incomplete, not forming a complete bands. Supralabials and infralabials grayish brown; pupils vertical and appear black; iris orange, gradually darkening on both sides; dorsal surface of limbs light grayish brown with dark brown and dirty yellow tubercles and dark spots and blotches; chin, throat, thorax, and ventral surfaces of body pink, tinged brownish, with dark-brown lateral spots; ventral surface of limbs pink, tinged brownish, without dark-brown spots; digits light grayish brown; ground color of original tail dark brown with nine immaculate white caudal bands completely encircling the tail, and a white tip. Body color becomes darker after capture.</p></tp:treatment-sec><tp:treatment-sec sec-type="Coloration in preservative" id="SECID0EFPAI"><title>Coloration in preservative.</title><p>Dorsal ground color of head, body, and limbs become darker; ventral surface faded to grayish white; all darker spots, blotches and bands on dorsal surface blurred.</p></tp:treatment-sec><tp:treatment-sec sec-type="variation" id="SECID0EKPAI"><title>Variations.</title><p>Measurements of type series specimens are shown in Table <xref ref-type="table" rid="T3">3</xref>. Two paratypes have same approximate measurements as holotype, but have significant variations in coloration. Male paratype (<named-content xmlns:xlink="http://www.w3.org/1999/xlink" content-type="dwc:institutional_code" xlink:type="simple">SYS</named-content> r002421, Fig. <xref ref-type="fig" rid="F3">3B</xref>) has four body bands, the second band extending a three forked branch connecting with third band. Female paratype (<named-content xmlns:xlink="http://www.w3.org/1999/xlink" content-type="dwc:institutional_code" xlink:type="simple">SYS</named-content> r002422, Fig. <xref ref-type="fig" rid="F3">3C</xref>) has three complete body bands, second band extending a branch forward to middle of body, original tail has ten immaculate white caudal bands completely encircling tail, and dark-brown tip.</p><table-wrap id="T3" position="float" orientation="portrait"><label>Table 3.</label><caption><p>Mensural (mm) and meristic diagnostic characters (minimum/maximum) of type series of <italic><tp:taxon-name><tp:taxon-name-part taxon-name-part-type="genus" reg="Goniurosaurus">Goniurosaurus</tp:taxon-name-part> <tp:taxon-name-part taxon-name-part-type="species" reg="gollum">gollum</tp:taxon-name-part></tp:taxon-name></italic> sp. nov. See Materials and methods for abbreviations. * holotype, # paratype.</p></caption><table id="TID0EFQAI" rules="all"><tbody><tr><th rowspan="1" colspan="1">Morphological character</th><th rowspan="1" colspan="1"><named-content xmlns:xlink="http://www.w3.org/1999/xlink" content-type="dwc:institutional_code" xlink:type="simple">SYS</named-content> r002420 *</th><th rowspan="1" colspan="1"><named-content xmlns:xlink="http://www.w3.org/1999/xlink" content-type="dwc:institutional_code" xlink:type="simple">SYS</named-content> r002421 #</th><th rowspan="1" colspan="1"><named-content xmlns:xlink="http://www.w3.org/1999/xlink" content-type="dwc:institutional_code" xlink:type="simple">SYS</named-content> r002422 #</th></tr><tr><td rowspan="1" colspan="1">
                    <bold>Sex</bold>
                  </td><td rowspan="1" colspan="1">male</td><td rowspan="1" colspan="1">male</td><td rowspan="1" colspan="1">female</td></tr><tr><td rowspan="1" colspan="1">
                    <bold><abbrev xmlns:xlink="http://www.w3.org/1999/xlink" xlink:title="snout-vent length" id="ABBRID0ETSAI" xlink:type="simple">SVL</abbrev></bold>
                  </td><td rowspan="1" colspan="1">93.4</td><td rowspan="1" colspan="1">93.3</td><td rowspan="1" colspan="1">91.0</td></tr><tr><td rowspan="1" colspan="1">
                    <bold><abbrev xmlns:xlink="http://www.w3.org/1999/xlink" xlink:title="tail length" id="ABBRID0EGTAI" xlink:type="simple">TaL</abbrev></bold>
                  </td><td rowspan="1" colspan="1">83.5</td><td rowspan="1" colspan="1">Regenerated</td><td rowspan="1" colspan="1">76.0</td></tr><tr><td rowspan="1" colspan="1">
                    <bold><abbrev xmlns:xlink="http://www.w3.org/1999/xlink" xlink:title="head length" id="ABBRID0EZTAI" xlink:type="simple">HL</abbrev></bold>
                  </td><td rowspan="1" colspan="1">24.2</td><td rowspan="1" colspan="1">24.0</td><td rowspan="1" colspan="1">23.3</td></tr><tr><td rowspan="1" colspan="1">
                    <bold><abbrev xmlns:xlink="http://www.w3.org/1999/xlink" xlink:title="maximum head width" id="ABBRID0EMUAI" xlink:type="simple">HW</abbrev></bold>
                  </td><td rowspan="1" colspan="1">16.2</td><td rowspan="1" colspan="1">15.3</td><td rowspan="1" colspan="1">14.8</td></tr><tr><td rowspan="1" colspan="1">
                    <bold><abbrev xmlns:xlink="http://www.w3.org/1999/xlink" xlink:title="snout-to-eye distance" id="ABBRID0E6UAI" xlink:type="simple">SE</abbrev></bold>
                  </td><td rowspan="1" colspan="1">9.3</td><td rowspan="1" colspan="1">9.3</td><td rowspan="1" colspan="1">9.1</td></tr><tr><td rowspan="1" colspan="1">
                    <bold><abbrev xmlns:xlink="http://www.w3.org/1999/xlink" xlink:title="eye-to-ear distance" id="ABBRID0ESVAI" xlink:type="simple">EE</abbrev></bold>
                  </td><td rowspan="1" colspan="1">9.3</td><td rowspan="1" colspan="1">9.4</td><td rowspan="1" colspan="1">8.6</td></tr><tr><td rowspan="1" colspan="1">
                    <bold><abbrev xmlns:xlink="http://www.w3.org/1999/xlink" xlink:title="supralabials" id="ABBRID0EFWAI" xlink:type="simple">SPL</abbrev></bold>
                  </td><td rowspan="1" colspan="1">10/10</td><td rowspan="1" colspan="1">10/10</td><td rowspan="1" colspan="1">10/10</td></tr><tr><td rowspan="1" colspan="1">
                    <bold><abbrev xmlns:xlink="http://www.w3.org/1999/xlink" xlink:title="infralabials" id="ABBRID0EYWAI" xlink:type="simple">IFL</abbrev></bold>
                  </td><td rowspan="1" colspan="1">10/10</td><td rowspan="1" colspan="1">10/10</td><td rowspan="1" colspan="1">10/10</td></tr><tr><td rowspan="1" colspan="1">
                    <bold>N</bold>
                  </td><td rowspan="1" colspan="1">8/9</td><td rowspan="1" colspan="1">9/8</td><td rowspan="1" colspan="1">8/9</td></tr><tr><td rowspan="1" colspan="1">
                    <bold>IN</bold>
                  </td><td rowspan="1" colspan="1">1</td><td rowspan="1" colspan="1">1</td><td rowspan="1" colspan="1">1</td></tr><tr><td rowspan="1" colspan="1">
                    <bold><abbrev xmlns:xlink="http://www.w3.org/1999/xlink" xlink:title="granular scales bordering the internasals" id="ABBRID0ELYAI" xlink:type="simple">PostIN</abbrev></bold>
                  </td><td rowspan="1" colspan="1">2</td><td rowspan="1" colspan="1">2</td><td rowspan="1" colspan="1">2</td></tr><tr><td rowspan="1" colspan="1">
                    <bold><abbrev xmlns:xlink="http://www.w3.org/1999/xlink" xlink:title="postmentals" id="ABBRID0E5YAI" xlink:type="simple">PM</abbrev></bold>
                  </td><td rowspan="1" colspan="1">2</td><td rowspan="1" colspan="1">3</td><td rowspan="1" colspan="1">3</td></tr><tr><td rowspan="1" colspan="1">
                    <bold><abbrev xmlns:xlink="http://www.w3.org/1999/xlink" xlink:title="gular scales bordering postmentals" id="ABBRID0ERZAI" xlink:type="simple">GP</abbrev></bold>
                  </td><td rowspan="1" colspan="1">7</td><td rowspan="1" colspan="1">8</td><td rowspan="1" colspan="1">8</td></tr><tr><td rowspan="1" colspan="1">
                    <bold><abbrev xmlns:xlink="http://www.w3.org/1999/xlink" xlink:title="eyelid fringe scales or ciliaria" id="ABBRID0EE1AI" xlink:type="simple">CIL</abbrev></bold>
                  </td><td rowspan="1" colspan="1">59/60</td><td rowspan="1" colspan="1">59/61</td><td rowspan="1" colspan="1">63/63</td></tr><tr><td rowspan="1" colspan="1">
                    <bold><abbrev xmlns:xlink="http://www.w3.org/1999/xlink" xlink:title="preorbital scales" id="ABBRID0EX1AI" xlink:type="simple">PO</abbrev></bold>
                  </td><td rowspan="1" colspan="1">16/17</td><td rowspan="1" colspan="1">15/15</td><td rowspan="1" colspan="1">16/17</td></tr><tr><td rowspan="1" colspan="1">
                    <bold><abbrev xmlns:xlink="http://www.w3.org/1999/xlink" xlink:title="granular scales surrounding dorsal tubercles" id="ABBRID0EK2AI" xlink:type="simple">GST</abbrev></bold>
                  </td><td rowspan="1" colspan="1">9–10</td><td rowspan="1" colspan="1">9–10</td><td rowspan="1" colspan="1">9–11</td></tr><tr><td rowspan="1" colspan="1">
                    <bold><abbrev xmlns:xlink="http://www.w3.org/1999/xlink" xlink:title="paravertebral tubercles between limb insertions" id="ABBRID0E42AI" xlink:type="simple">PTL</abbrev></bold>
                  </td><td rowspan="1" colspan="1">25</td><td rowspan="1" colspan="1">26</td><td rowspan="1" colspan="1">25</td></tr><tr><td rowspan="1" colspan="1">
                    <bold><abbrev xmlns:xlink="http://www.w3.org/1999/xlink" xlink:title="longitudinal dorsal tubercle rows at midbody" id="ABBRID0EQ3AI" xlink:type="simple">DTR</abbrev></bold>
                  </td><td rowspan="1" colspan="1">16</td><td rowspan="1" colspan="1">16</td><td rowspan="1" colspan="1">17</td></tr><tr><td rowspan="1" colspan="1">
                    <bold><abbrev xmlns:xlink="http://www.w3.org/1999/xlink" xlink:title="scales around midbody" id="ABBRID0ED4AI" xlink:type="simple">MB</abbrev></bold>
                  </td><td rowspan="1" colspan="1">125</td><td rowspan="1" colspan="1">121</td><td rowspan="1" colspan="1">128</td></tr><tr><td rowspan="1" colspan="1">
                    <bold><abbrev xmlns:xlink="http://www.w3.org/1999/xlink" xlink:title="precloacal pores" id="ABBRID0EW4AI" xlink:type="simple">PP</abbrev></bold>
                  </td><td rowspan="1" colspan="1">10</td><td rowspan="1" colspan="1">11</td><td rowspan="1" colspan="1">Absent</td></tr><tr><td rowspan="1" colspan="1">
                    <bold><abbrev xmlns:xlink="http://www.w3.org/1999/xlink" xlink:title="postcloacal tubercles" id="ABBRID0EJ5AI" xlink:type="simple">PAT</abbrev></bold>
                  </td><td rowspan="1" colspan="1">2</td><td rowspan="1" colspan="1">2</td><td rowspan="1" colspan="1">2</td></tr></tbody></table></table-wrap></tp:treatment-sec><tp:treatment-sec sec-type="etymology" id="SECID0EW5AI"><title>Etymology.</title><p>The specific epithet “<italic><tp:taxon-name><tp:taxon-name-part taxon-name-part-type="genus" reg="Goniurosaurus"/><tp:taxon-name-part taxon-name-part-type="species" reg="gollum">gollum</tp:taxon-name-part></tp:taxon-name></italic>” is named after the fictional character, Gollum, from J.R.R. Tolkien’s <italic>The Lord of the Rings</italic> book series. This new species and Gollum have similar cave-dwelling habit and emaciated body. We suggest the common name as “Gollum Leopard Gecko”, and according to the type locality, we suggest the Chinese formal name as “guǎng dōng jiǎn hǔ” (广东睑虎).</p><table-wrap id="T4" position="float" orientation="portrait"><label>Table 4.</label><caption><p>Diagnostic characters distinguishing <italic><tp:taxon-name><tp:taxon-name-part taxon-name-part-type="genus" reg="Goniurosaurus">Goniurosaurus</tp:taxon-name-part> <tp:taxon-name-part taxon-name-part-type="species" reg="gollum">gollum</tp:taxon-name-part></tp:taxon-name></italic> sp. nov. from all other known species of <italic><tp:taxon-name><tp:taxon-name-part taxon-name-part-type="genus" reg="Goniurosaurus">Goniurosaurus</tp:taxon-name-part></tp:taxon-name></italic>. Data come from <xref ref-type="bibr" rid="B6">Grismer et al. 1999</xref>, <xref ref-type="bibr" rid="B7">2002</xref>; <xref ref-type="bibr" rid="B14">Orlov et al. 2008</xref>; <xref ref-type="bibr" rid="B29">Ziegler et al. 2008</xref>; <xref ref-type="bibr" rid="B2">Blair et al. 2009</xref>; <xref ref-type="bibr" rid="B22">Wang et al. 2010</xref>, <xref ref-type="bibr" rid="B23">2013</xref>, <xref ref-type="bibr" rid="B21">2014</xref>; <xref ref-type="bibr" rid="B26">Yang and Chan 2015</xref>; <xref ref-type="bibr" rid="B27">Zhou et al. 2018</xref>; <xref ref-type="bibr" rid="B17">Qi et al. 2020</xref>; <xref ref-type="bibr" rid="B28">Zhu et al. 2020</xref>.</p></caption><table id="TID0EABBI" rules="all"><tbody><tr><td rowspan="1" colspan="1">
                    <bold>Character</bold>
                  </td><td rowspan="1" colspan="1">
                    <bold><italic><tp:taxon-name><tp:taxon-name-part taxon-name-part-type="genus" reg="Goniurosaurus">G.</tp:taxon-name-part> <tp:taxon-name-part taxon-name-part-type="species" reg="kuroiwae">kuroiwae</tp:taxon-name-part></tp:taxon-name></italic> group</bold>
                  </td><td rowspan="1" colspan="1">
                    <bold><italic><tp:taxon-name><tp:taxon-name-part taxon-name-part-type="genus" reg="Goniurosaurus">G.</tp:taxon-name-part> <tp:taxon-name-part taxon-name-part-type="species" reg="lichtenfelderi">lichtenfelderi</tp:taxon-name-part></tp:taxon-name></italic> group</bold>
                  </td><td rowspan="1" colspan="1">
                    <bold><italic><tp:taxon-name><tp:taxon-name-part taxon-name-part-type="genus" reg="Goniurosaurus">G.</tp:taxon-name-part> <tp:taxon-name-part taxon-name-part-type="species" reg="luii">luii</tp:taxon-name-part></tp:taxon-name></italic> group</bold>
                  </td><td rowspan="1" colspan="4">
                    <bold><italic><tp:taxon-name><tp:taxon-name-part taxon-name-part-type="genus" reg="Goniurosaurus">G.</tp:taxon-name-part> <tp:taxon-name-part taxon-name-part-type="species" reg="yingdeensis">yingdeensis</tp:taxon-name-part></tp:taxon-name></italic> group (4 species)</bold>
                  </td></tr><tr><td rowspan="1" colspan="1"/><td rowspan="1" colspan="1">
                    <bold>(5 spp.)</bold>
                  </td><td rowspan="1" colspan="1">
                    <bold>(5 spp.)</bold>
                  </td><td rowspan="1" colspan="1">
                    <bold>(7 spp.)</bold>
                  </td><td rowspan="1" colspan="1">
                    <bold><italic><tp:taxon-name><tp:taxon-name-part taxon-name-part-type="genus" reg="Goniurosaurus">Goniurosaurus</tp:taxon-name-part> <tp:taxon-name-part taxon-name-part-type="species" reg="gollum">gollum</tp:taxon-name-part></tp:taxon-name></italic> sp. nov.</bold>
                  </td><td rowspan="1" colspan="1">
                    <bold><italic><tp:taxon-name><tp:taxon-name-part taxon-name-part-type="genus" reg="Goniurosaurus">G.</tp:taxon-name-part> <tp:taxon-name-part taxon-name-part-type="species" reg="varius">varius</tp:taxon-name-part></tp:taxon-name></italic></bold>
                  </td><td rowspan="1" colspan="1">
                    <bold><italic><tp:taxon-name><tp:taxon-name-part taxon-name-part-type="genus" reg="Goniurosaurus">G.</tp:taxon-name-part> <tp:taxon-name-part taxon-name-part-type="species" reg="yingdeensis">yingdeensis</tp:taxon-name-part></tp:taxon-name></italic></bold>
                  </td><td rowspan="1" colspan="1">
                    <bold><italic><tp:taxon-name><tp:taxon-name-part taxon-name-part-type="genus" reg="Goniurosaurus">G.</tp:taxon-name-part> <tp:taxon-name-part taxon-name-part-type="species" reg="zhelongi">zhelongi</tp:taxon-name-part></tp:taxon-name></italic></bold>
                  </td></tr><tr><td rowspan="1" colspan="1">Scales of upper eyelid one-half the size of scales on the top of head or equal in size</td><td rowspan="1" colspan="1">Equal</td><td rowspan="1" colspan="1">Equal</td><td rowspan="1" colspan="1">Equal or 1/2</td><td rowspan="1" colspan="1">Equal</td><td rowspan="1" colspan="1">Equal</td><td rowspan="1" colspan="1">Equal</td><td rowspan="1" colspan="1">Equal</td></tr><tr><td rowspan="1" colspan="1">Enlarged row of supraorbital tubercles</td><td rowspan="1" colspan="1">Absent</td><td rowspan="1" colspan="1">Absent or present</td><td rowspan="1" colspan="1">Absent or present</td><td rowspan="1" colspan="1">Absent</td><td rowspan="1" colspan="1">Absent</td><td rowspan="1" colspan="1">Absent or indistinct</td><td rowspan="1" colspan="1">Absent or indistinct</td></tr><tr><td rowspan="1" colspan="1">Eyelid fringe scales</td><td rowspan="1" colspan="1">&lt;52</td><td rowspan="1" colspan="1">43–77</td><td rowspan="1" colspan="1">41–67</td><td rowspan="1" colspan="1">59–63</td><td rowspan="1" colspan="1">50–56</td><td rowspan="1" colspan="1">46–64</td><td rowspan="1" colspan="1">42–53</td></tr><tr><td rowspan="1" colspan="1">No. of paravertebral tubercles</td><td rowspan="1" colspan="1">Unknown</td><td rowspan="1" colspan="1">23–36</td><td rowspan="1" colspan="1">27–38</td><td rowspan="1" colspan="1">25–26</td><td rowspan="1" colspan="1">27–29</td><td rowspan="1" colspan="1">22–33</td><td rowspan="1" colspan="1">28–33</td></tr><tr><td rowspan="1" colspan="1">Dorsal tubercle rows at midbody</td><td rowspan="1" colspan="1">Unknown</td><td rowspan="1" colspan="1">19–22</td><td rowspan="1" colspan="1">20–25</td><td rowspan="1" colspan="1">16–17</td><td rowspan="1" colspan="1">21–24</td><td rowspan="1" colspan="1">20–25</td><td rowspan="1" colspan="1">23–28</td></tr><tr><td rowspan="1" colspan="1">Scales around midbody</td><td rowspan="1" colspan="1">Unknown</td><td rowspan="1" colspan="1">95–140</td><td rowspan="1" colspan="1">112–147</td><td rowspan="1" colspan="1">121–128</td><td rowspan="1" colspan="1">101–110</td><td rowspan="1" colspan="1">101–116</td><td rowspan="1" colspan="1">99–109</td></tr><tr><td rowspan="1" colspan="1">Nasal scales surrounding nares</td><td rowspan="1" colspan="1">Unknown</td><td rowspan="1" colspan="1">8–9</td><td rowspan="1" colspan="1">5–9</td><td rowspan="1" colspan="1">7–8</td><td rowspan="1" colspan="1">7–9</td><td rowspan="1" colspan="1">7–11</td><td rowspan="1" colspan="1">6–8</td></tr><tr><td rowspan="1" colspan="1">Internasals</td><td rowspan="1" colspan="1">Unknown</td><td rowspan="1" colspan="1">1</td><td rowspan="1" colspan="1">0–3</td><td rowspan="1" colspan="1">1</td><td rowspan="1" colspan="1">1–2</td><td rowspan="1" colspan="1">1–3</td><td rowspan="1" colspan="1">1–2</td></tr><tr><td rowspan="1" colspan="1">Tubercles between orbits</td><td rowspan="1" colspan="1">Present or absent</td><td rowspan="1" colspan="1">Present or absent</td><td rowspan="1" colspan="1">Present or absent</td><td rowspan="1" colspan="1">Absent</td><td rowspan="1" colspan="1">Present</td><td rowspan="1" colspan="1">Present</td><td rowspan="1" colspan="1">Absent</td></tr><tr><td rowspan="1" colspan="1">Claws sheathed by scales</td><td rowspan="1" colspan="1">Absent</td><td rowspan="1" colspan="1">Present</td><td rowspan="1" colspan="1">Present</td><td rowspan="1" colspan="1">Present</td><td rowspan="1" colspan="1">Present</td><td rowspan="1" colspan="1">Present</td><td rowspan="1" colspan="1">Present</td></tr><tr><td rowspan="1" colspan="1">Lateral scales of claw sheaths</td><td rowspan="1" colspan="1">Absent</td><td rowspan="1" colspan="1">Long, curved</td><td rowspan="1" colspan="1">Long, curved</td><td rowspan="1" colspan="1">Short, shell-shaped</td><td rowspan="1" colspan="1">Short, shell-shaped</td><td rowspan="1" colspan="1">Short, shell-shaped</td><td rowspan="1" colspan="1">Short, shell-shaped</td></tr><tr><td rowspan="1" colspan="1">No. of precloacal pores in males</td><td rowspan="1" colspan="1">0</td><td rowspan="1" colspan="1">17–46</td><td rowspan="1" colspan="1">16–33</td><td rowspan="1" colspan="1">10–11</td><td rowspan="1" colspan="1">10</td><td rowspan="1" colspan="1">10–13</td><td rowspan="1" colspan="1">9–12</td></tr><tr><td rowspan="1" colspan="1">Posterior shape of nuchal loop</td><td rowspan="1" colspan="1">Rounded</td><td rowspan="1" colspan="1">Protracted or rounded</td><td rowspan="1" colspan="1">Protracted</td><td rowspan="1" colspan="1">Rounded</td><td rowspan="1" colspan="1">Rounded</td><td rowspan="1" colspan="1">Rounded</td><td rowspan="1" colspan="1">Rounded</td></tr><tr><td rowspan="1" colspan="1">No. of body bands between nuchal loop and the caudal constriction</td><td rowspan="1" colspan="1">3 or 4</td><td rowspan="1" colspan="1">3 or 4</td><td rowspan="1" colspan="1">3, 4 or 5</td><td rowspan="1" colspan="1">2,3 or 4</td><td rowspan="1" colspan="1">4</td><td rowspan="1" colspan="1">4</td><td rowspan="1" colspan="1">4</td></tr><tr><td rowspan="1" colspan="1">Dark spotting in body bands</td><td rowspan="1" colspan="1">Present or absent</td><td rowspan="1" colspan="1">Present or absent</td><td rowspan="1" colspan="1">Present or absent</td><td rowspan="1" colspan="1">Absent</td><td rowspan="1" colspan="1">Present or absent</td><td rowspan="1" colspan="1">Absent</td><td rowspan="1" colspan="1">Absent</td></tr><tr><td rowspan="1" colspan="1">Lateral spotting on belly present or absent</td><td rowspan="1" colspan="1">Absent</td><td rowspan="1" colspan="1">Absent</td><td rowspan="1" colspan="1">Present or absent</td><td rowspan="1" colspan="1">Present</td><td rowspan="1" colspan="1">Present</td><td rowspan="1" colspan="1">Present</td><td rowspan="1" colspan="1">Present</td></tr></tbody></table></table-wrap></tp:treatment-sec><tp:treatment-sec sec-type="distribution" id="SECID0EUTBI"><title>Distribution and ecology.</title><p>Currently, <italic><tp:taxon-name><tp:taxon-name-part taxon-name-part-type="genus" reg="Goniurosaurus">Goniurosaurus</tp:taxon-name-part> <tp:taxon-name-part taxon-name-part-type="species" reg="gollum">gollum</tp:taxon-name-part></tp:taxon-name></italic> sp. nov. is known only from Huaiji County, Guangdong Province, China. All individuals were found within a barren limestone cave approximately 50 m from the cave entrance at night after 2130 hrs (Fig. <xref ref-type="fig" rid="F5">5</xref>). The surface of the cave is covered with bat (unidentified) and bird (<italic><tp:taxon-name><tp:taxon-name-part taxon-name-part-type="genus" reg="Apus">Apus</tp:taxon-name-part> <tp:taxon-name-part taxon-name-part-type="species" reg="pacificus">pacificus</tp:taxon-name-part></tp:taxon-name></italic>) droppings. Stalactites are suspended from the roof and there is no vegetation. <italic><tp:taxon-name><tp:taxon-name-part taxon-name-part-type="genus" reg="Duttaphrynus">Duttaphrynus</tp:taxon-name-part> <tp:taxon-name-part taxon-name-part-type="species" reg="melanostictus">melanostictus</tp:taxon-name-part></tp:taxon-name></italic> was observed in the same area.</p><fig id="F5" position="float" orientation="portrait"><object-id xmlns:xlink="http://www.w3.org/1999/xlink" content-type="doi" xlink:type="simple">10.3897/zookeys.991.54935.figure5</object-id><object-id xmlns:xlink="http://www.w3.org/1999/xlink" content-type="arpha" xlink:type="simple">7179B67F-3E1F-5252-A276-15FFD5EF27F1</object-id><label>Figure 5.</label><caption><p>The holotype of <italic><tp:taxon-name><tp:taxon-name-part taxon-name-part-type="genus" reg="Goniurosaurus">Goniurosaurus</tp:taxon-name-part> <tp:taxon-name-part taxon-name-part-type="species" reg="gollum">gollum</tp:taxon-name-part></tp:taxon-name></italic> sp. nov. (<named-content xmlns:xlink="http://www.w3.org/1999/xlink" content-type="dwc:institutional_code" xlink:type="simple">SYS</named-content> r002420) at its habitat: a barren limestone cave of Guangdong, China. Photograph by Shuo Qi.</p></caption><graphic xmlns:xlink="http://www.w3.org/1999/xlink" xlink:href="zookeys-991-137-g005.jpg" position="float" orientation="portrait" xlink:type="simple" id="oo_474309.jpg"><uri content-type="original_file" xlink:type="simple">https://binary.pensoft.net/fig/474309</uri></graphic></fig></tp:treatment-sec><ref-list><ref id="B6"><mixed-citation xmlns:xlink="http://www.w3.org/1999/xlink" xlink:type="simple"><person-group><name name-style="western"><surname>Grismer</surname><given-names>LL</given-names></name><name name-style="western"><surname>Viets</surname><given-names>BE</given-names></name><name name-style="western"><surname>Boyle</surname><given-names>LJ</given-names></name></person-group> (<year>1999</year>) <article-title>Two new continental species of <italic><tp:taxon-name><tp:taxon-name-part taxon-name-part-type="genus">Goniurosaurus</tp:taxon-name-part></tp:taxon-name></italic> (<tp:taxon-name><tp:taxon-name-part taxon-name-part-type="order">Squamata</tp:taxon-name-part></tp:taxon-name>: <tp:taxon-name><tp:taxon-name-part taxon-name-part-type="family">Eublepharidae</tp:taxon-name-part></tp:taxon-name>) with a phylogeny and evolutionary classification of the genus.</article-title><source>Journal of Herpetology</source><volume>33</volume>: <fpage>382</fpage>–<lpage>393</lpage>. <ext-link xlink:type="simple" ext-link-type="doi" xlink:href="10.2307/1565635">https://doi.org/10.2307/1565635</ext-link></mixed-citation></ref><ref id="B7"><mixed-citation xmlns:xlink="http://www.w3.org/1999/xlink" xlink:type="simple"><person-group><name name-style="western"><surname>Grismer</surname><given-names>LL</given-names></name><name name-style="western"><surname>Shi</surname><given-names>HT</given-names></name><name name-style="western"><surname>Orlov</surname><given-names>NL</given-names></name><name name-style="western"><surname>Ananjeva</surname><given-names>NB</given-names></name></person-group> (<year>2002</year>) A new species of <italic><tp:taxon-name><tp:taxon-name-part taxon-name-part-type="genus">Goniurosaurus</tp:taxon-name-part></tp:taxon-name></italic> (<tp:taxon-name><tp:taxon-name-part taxon-name-part-type="order">Squamata</tp:taxon-name-part></tp:taxon-name>: <tp:taxon-name><tp:taxon-name-part taxon-name-part-type="family">Eublepharidae</tp:taxon-name-part></tp:taxon-name>) from Hainan Island, China. Journal of Herpetology 36(2): 217–225. <ext-link xlink:type="simple" ext-link-type="doi" xlink:href="10.1670/0022-1511(2002)036[0217:ANSOGS]2.0.CO;2">https://doi.org/10.1670/0022-1511(2002)036[0217:ANSOGS]2.0.CO;2</ext-link></mixed-citation></ref><ref id="B14"><mixed-citation xmlns:xlink="http://www.w3.org/1999/xlink" xlink:type="simple"><person-group><name name-style="western"><surname>Orlov</surname><given-names>NL</given-names></name><name name-style="western"><surname>Ryabov</surname><given-names>SA</given-names></name><name name-style="western"><surname>Tao</surname><given-names>NT</given-names></name><name name-style="western"><surname>Truong</surname><given-names>NQ</given-names></name><name name-style="western"><surname>Cuc</surname><given-names>HT</given-names></name></person-group> (<year>2008</year>) <article-title>A new species of <italic><tp:taxon-name><tp:taxon-name-part taxon-name-part-type="genus">Goniurosaurus</tp:taxon-name-part></tp:taxon-name></italic> (<tp:taxon-name><tp:taxon-name-part taxon-name-part-type="suborder">Sauria</tp:taxon-name-part></tp:taxon-name>: <tp:taxon-name><tp:taxon-name-part taxon-name-part-type="suborder">Gekkota</tp:taxon-name-part></tp:taxon-name>: <tp:taxon-name><tp:taxon-name-part taxon-name-part-type="family">Eublepharidae</tp:taxon-name-part></tp:taxon-name>) from North Vietnam.</article-title><source>Russian Journal of Herpetology</source><volume>15</volume>: <fpage>229</fpage>–<lpage>244</lpage>.</mixed-citation></ref><ref id="B29"><mixed-citation xmlns:xlink="http://www.w3.org/1999/xlink" xlink:type="simple"><person-group><name name-style="western"><surname>Ziegler</surname><given-names>T</given-names></name><name name-style="western"><surname>Truong</surname><given-names>NQ</given-names></name><name name-style="western"><surname>Schmitz</surname><given-names>A</given-names></name><name name-style="western"><surname>Stenke</surname><given-names>R</given-names></name><name name-style="western"><surname>Rosler</surname><given-names>H</given-names></name></person-group> (<year>2008</year>) <article-title>A new species of <italic><tp:taxon-name><tp:taxon-name-part taxon-name-part-type="genus">Goniurosaurus</tp:taxon-name-part></tp:taxon-name></italic> from Cat Ba Island, Hai Phong, northern Vietnam (<tp:taxon-name><tp:taxon-name-part taxon-name-part-type="order">Squamata</tp:taxon-name-part></tp:taxon-name>: <tp:taxon-name><tp:taxon-name-part taxon-name-part-type="family">Eublepharidae</tp:taxon-name-part></tp:taxon-name>).</article-title><source>Zootaxa</source><volume>1771</volume>: <fpage>16</fpage>–<lpage>30</lpage>. <ext-link xlink:type="simple" ext-link-type="doi" xlink:href="10.11646/zootaxa.1771.1.2">https://doi.org/10.11646/zootaxa.1771.1.2</ext-link></mixed-citation></ref><ref id="B2"><mixed-citation xmlns:xlink="http://www.w3.org/1999/xlink" xlink:type="simple"><person-group><name name-style="western"><surname>Blair</surname><given-names>C</given-names></name><name name-style="western"><surname>Orlov</surname><given-names>NL</given-names></name><name name-style="western"><surname>Shi</surname><given-names>HT</given-names></name><name name-style="western"><surname>Murphy</surname><given-names>RW</given-names></name></person-group> (<year>2009</year>) <article-title>A taxonomic re-evaluation of <italic><tp:taxon-name><tp:taxon-name-part taxon-name-part-type="genus">Goniurosaurus</tp:taxon-name-part> <tp:taxon-name-part taxon-name-part-type="species">hainanensis</tp:taxon-name-part></tp:taxon-name></italic> (<tp:taxon-name><tp:taxon-name-part taxon-name-part-type="order">Squamata</tp:taxon-name-part></tp:taxon-name>: <tp:taxon-name><tp:taxon-name-part taxon-name-part-type="family">Eublepharidae</tp:taxon-name-part></tp:taxon-name>) from Hainan Island, China.</article-title><source>Russian Journal of Herpetology</source><volume>16</volume>: <fpage>35</fpage>–<lpage>44</lpage>.</mixed-citation></ref><ref id="B22"><mixed-citation xmlns:xlink="http://www.w3.org/1999/xlink" xlink:type="simple"><person-group><name name-style="western"><surname>Wang</surname><given-names>YY</given-names></name><name name-style="western"><surname>Yang</surname><given-names>JH</given-names></name><name name-style="western"><surname>Cui</surname><given-names>RF</given-names></name></person-group> (<year>2010</year>) <article-title>A new species of <italic><tp:taxon-name><tp:taxon-name-part taxon-name-part-type="genus">Goniurosaurus</tp:taxon-name-part></tp:taxon-name></italic> (<tp:taxon-name><tp:taxon-name-part taxon-name-part-type="order">Squamata</tp:taxon-name-part></tp:taxon-name>: <tp:taxon-name><tp:taxon-name-part taxon-name-part-type="family">Eublepharidae</tp:taxon-name-part></tp:taxon-name>) from Yingde, Guangdong Province, China.</article-title><source>Herpetologica</source><volume>66</volume>: <fpage>229</fpage>–<lpage>240</lpage>. <ext-link xlink:type="simple" ext-link-type="doi" xlink:href="10.1655/09-046R2.1">https://doi.org/10.1655/09-046R2.1</ext-link></mixed-citation></ref><ref id="B23"><mixed-citation xmlns:xlink="http://www.w3.org/1999/xlink" xlink:type="simple"><person-group><name name-style="western"><surname>Wang</surname><given-names>YY</given-names></name><name name-style="western"><surname>Yang</surname><given-names>JH</given-names></name><name name-style="western"><surname>Grismer</surname><given-names>LL</given-names></name></person-group> (<year>2013</year>) <article-title>A new species of <italic><tp:taxon-name><tp:taxon-name-part taxon-name-part-type="genus">Goniurosaurus</tp:taxon-name-part></tp:taxon-name></italic> (<tp:taxon-name><tp:taxon-name-part taxon-name-part-type="order">Squamata</tp:taxon-name-part></tp:taxon-name>: <tp:taxon-name><tp:taxon-name-part taxon-name-part-type="family">Eublepharidae</tp:taxon-name-part></tp:taxon-name>) from Libo, Guizhou Province, China.</article-title><source>Herpetologica</source><volume>69</volume>: <fpage>214</fpage>–<lpage>226</lpage>. <ext-link xlink:type="simple" ext-link-type="doi" xlink:href="10.1655/HERPETOLOGICA-D-12-00084">https://doi.org/10.1655/HERPETOLOGICA-D-12-00084</ext-link></mixed-citation></ref><ref id="B21"><mixed-citation xmlns:xlink="http://www.w3.org/1999/xlink" xlink:type="simple"><person-group><name name-style="western"><surname>Wang</surname><given-names>YY</given-names></name><name name-style="western"><surname>Jin</surname><given-names>MJ</given-names></name><name name-style="western"><surname>Li</surname><given-names>YL</given-names></name><name name-style="western"><surname>Grismer</surname><given-names>LL</given-names></name></person-group> (<year>2014</year>) <article-title>Description of a new species of <italic><tp:taxon-name><tp:taxon-name-part taxon-name-part-type="genus">Goniurosaurus</tp:taxon-name-part></tp:taxon-name></italic> (<tp:taxon-name><tp:taxon-name-part taxon-name-part-type="order">Squamata</tp:taxon-name-part></tp:taxon-name>: <tp:taxon-name><tp:taxon-name-part taxon-name-part-type="family">Eublepharidae</tp:taxon-name-part></tp:taxon-name>) from the Guangdong Province, China, based on molecular and morphological data.</article-title><source>Herpetologica</source><volume>70</volume>(<issue>3</issue>): <fpage>309</fpage>–<lpage>322</lpage>. <ext-link xlink:type="simple" ext-link-type="doi" xlink:href="10.1655/HERPETOLOGICA-D-13-00080">https://doi.org/10.1655/HERPETOLOGICA-D-13-00080</ext-link></mixed-citation></ref><ref id="B26"><mixed-citation xmlns:xlink="http://www.w3.org/1999/xlink" xlink:type="simple"><person-group><name name-style="western"><surname>Yang</surname><given-names>JH</given-names></name><name name-style="western"><surname>Chan</surname><given-names>BPL</given-names></name></person-group> (<year>2015</year>) <article-title>Two new species of the genus <italic><tp:taxon-name><tp:taxon-name-part taxon-name-part-type="genus">Goniurosaurus</tp:taxon-name-part></tp:taxon-name></italic> (<tp:taxon-name><tp:taxon-name-part taxon-name-part-type="order">Squamata</tp:taxon-name-part></tp:taxon-name>: <tp:taxon-name><tp:taxon-name-part taxon-name-part-type="suborder">Sauria</tp:taxon-name-part></tp:taxon-name>: <tp:taxon-name><tp:taxon-name-part taxon-name-part-type="family">Eublepharidae</tp:taxon-name-part></tp:taxon-name>) from southern China.</article-title><source>Zootaxa</source><volume>3980</volume>(<issue>1</issue>): <fpage>067</fpage>–<lpage>080</lpage>. <ext-link xlink:type="simple" ext-link-type="doi" xlink:href="10.11646/zootaxa.3980.1.4">https://doi.org/10.11646/zootaxa.3980.1.4</ext-link></mixed-citation></ref><ref id="B27"><mixed-citation xmlns:xlink="http://www.w3.org/1999/xlink" xlink:type="simple"><person-group><name name-style="western"><surname>Zhou</surname><given-names>RB</given-names></name><name name-style="western"><surname>Wang</surname><given-names>N</given-names></name><name name-style="western"><surname>Chen</surname><given-names>B</given-names></name><name name-style="western"><surname>Liang</surname><given-names>B</given-names></name></person-group> (<year>2018</year>) <article-title>Morphological evidence uncovers a new species of <italic><tp:taxon-name><tp:taxon-name-part taxon-name-part-type="genus">Goniurosaurus</tp:taxon-name-part></tp:taxon-name></italic> (<tp:taxon-name><tp:taxon-name-part taxon-name-part-type="order">Squamata</tp:taxon-name-part></tp:taxon-name>: <tp:taxon-name><tp:taxon-name-part taxon-name-part-type="family">Eublepharidae</tp:taxon-name-part></tp:taxon-name>) from the Hainan Island, China.</article-title><source>Zootaxa</source><volume>4369</volume>(<issue>2</issue>): <fpage>281</fpage>–<lpage>291</lpage>. <ext-link xlink:type="simple" ext-link-type="doi" xlink:href="10.11646/zootaxa.4369.2.8">https://doi.org/10.11646/zootaxa.4369.2.8</ext-link></mixed-citation></ref><ref id="B17"><mixed-citation xmlns:xlink="http://www.w3.org/1999/xlink" xlink:type="simple"><person-group><name name-style="western"><surname>Qi</surname><given-names>S</given-names></name><name name-style="western"><surname>Grismer</surname><given-names>LL</given-names></name><name name-style="western"><surname>Lyu</surname><given-names>ZT</given-names></name><name name-style="western"><surname>Zhang</surname><given-names>L</given-names></name><name name-style="western"><surname>Li</surname><given-names>PP</given-names></name><name name-style="western"><surname>Wang</surname><given-names>YY</given-names></name></person-group> (<year>2020</year>) <article-title>A definition of the <tp:taxon-name><tp:taxon-name-part taxon-name-part-type="genus">Goniurosaurus</tp:taxon-name-part> <tp:taxon-name-part taxon-name-part-type="species">yingdeensis</tp:taxon-name-part></tp:taxon-name> group (<tp:taxon-name><tp:taxon-name-part taxon-name-part-type="order">Squamata</tp:taxon-name-part></tp:taxon-name>: <tp:taxon-name><tp:taxon-name-part taxon-name-part-type="family">Eublepharidae</tp:taxon-name-part></tp:taxon-name>) with the description of a new species.</article-title><source>Zookeys</source><volume>986</volume>: <fpage>127</fpage>–<lpage>155</lpage>. <ext-link xlink:type="simple" ext-link-type="doi" xlink:href="10.3897/zookeys.986.47989">https://doi.org/10.3897/zookeys.986.47989</ext-link></mixed-citation></ref><ref id="B28"><mixed-citation xmlns:xlink="http://www.w3.org/1999/xlink" xlink:type="simple"><person-group><name name-style="western"><surname>Zhu</surname><given-names>XY</given-names></name><name name-style="western"><surname>Shen</surname><given-names>CZ</given-names></name><name name-style="western"><surname>Liu</surname><given-names>YF</given-names></name><name name-style="western"><surname>Chen</surname><given-names>L</given-names></name><name name-style="western"><surname>Li</surname><given-names>Z</given-names></name><name name-style="western"><surname>He</surname><given-names>ZQ</given-names></name></person-group> (<year>2020</year>) <article-title>A new species of <italic><tp:taxon-name><tp:taxon-name-part taxon-name-part-type="genus">Goniurosaurus</tp:taxon-name-part></tp:taxon-name></italic> from Hainan Island, China based on molecular and morphological data (<tp:taxon-name><tp:taxon-name-part taxon-name-part-type="order">Squamata</tp:taxon-name-part></tp:taxon-name>: <tp:taxon-name><tp:taxon-name-part taxon-name-part-type="suborder">Sauria</tp:taxon-name-part></tp:taxon-name>: <tp:taxon-name><tp:taxon-name-part taxon-name-part-type="family">Eublepharidae</tp:taxon-name-part></tp:taxon-name>).</article-title><source>Zootaxa</source><volume>4772</volume>(<issue>2</issue>): <fpage>349</fpage>–<lpage>360</lpage>. <ext-link xlink:type="simple" ext-link-type="doi" xlink:href="10.11646/zootaxa.4772.2.6">https://doi.org/10.11646/zootaxa.4772.2.6</ext-link></mixed-citation></ref></ref-list></tp:taxon-treatment>
